# Supplementary material for: Turnover of Sex Chromosomes in Celebensis Group Medaka Fishes
Source: G3 (Bethesda). 2015 Oct 23;5(12):2685–91. doi: 10.1534/g3.115.021543 (PMC4683641; doi:10.1534/g3.115.021543)
Supplement: Supporting Information [file supp_g3.115.021543_TableS1.xlsx]

## Sheet: Supplementary Table 1
EST and STS primers used in this study
LG	Name	forward	reverse
10	OLc3106a	CTCGGTCCTCCGGACGTTTATCCCCAA	TCTGCGACCTTGCTGTGACGAGCCA
	VEGFR	GGCTCATGCTGATCCTCTTC	ATGGACGGACCCATCTTGTA
	MF01SSA075C05	AGCATATTTAGGGTCTGAGGGA	GGCAGAAGAGAGGCTAAATCG
	OLb2511e	ACACCGAAAAGTCGCAGCCATGG	GTGACCCGAGATGTGACATCAAACATG
	SPARC	ATGAGGGACTGGCTGAAGAA	CCAGTGGACAGGGAAGATGT
	UBE2A	GCAAGACGACGTTTAATGAGAG	AAAAATGACAGCATTCCATACC
	TAF7	CGAGGACCTGAATATCATGGAC	GTTAATCTGCACCTGGTACTCC
	SOX3	GGCGCAGACCTACATGAAC	ATGGTCTTAAAATGTGTAGAAACGTC
	SCYL1	CTGGGGAGTGGAAGCTTGG	AAGGTTGCTCTCCACAAAGC
	OLb2511e	ACACCGAAAAGTCGCAGCCATGG	GTGACCCGAGATGTGACATCAAACATG
	OLa0902h	GCTACACGCGGGAAACAGGCAA	TGATGCCGGTGACCTAAGCACAC
	TLX3	TTTGGAGGGCTGTGCTTCC	GCTGGCCAGGTACTTCTGC
	ETF1	GTTTCAACCAGGCCATTGAG	CTGGAAGTCCACCCTGTACC
	ZDHHC15	CCAGAGGTTTGAGATGCTGTC	CACAAACGGAGCAGTGGTGAC
	DLG3	TGCACAAGGGCTCCACAG	CCTGCTCATGTGTGGCATT
	SOX3-up	TGTGTTGCATTTAGGGAATG	AGGAAGGGTGAGAAACAGAGG
	SOX3-down	GCCTCAGTCAAATCATGTGG	TCGATCTGGTTGGATACATTG
	MCF2	CCCTGCATGTGTCTAACAGG	TGGGAAATAAAGGGAAAAGTG
24	HNRNPU	AGAAGAAGGGGACGAAGACG	TGATGTTTTGTGGGGTGAAA
	SOX7	ATCAGCGCGTACTCGTCGT	GTTGGGGTAGTCCTGCATGT
	HSDL1	GCGTGGTTTTGAATTTTTGC	TGGATATTATAATTGCAGCAACA
	PCMT1	CCTACATGGACTCGCCTCAGT	CCTTGGCTCCCTCGTACAG
	EHD3	GATTCTTTCATTGCAGTGATGC	GTCGATCACGCTGATGCTCT
	FDFT1	GTGGGATCCATGAAGGAGTG	GCATGGCAGCAGACAGGTACAT
	MF01SSA48F02	TGCCGGAGGTGGGATGGATGTGAA	CAACACAACTACAGGCCGACCACC
	RPF2	ACCCATGCTGGTGTTTGC	AAGTCCTGCTTCTGCATGTG
	MED23	GCAGTTTAATATCAGACTTTGTGG	AGTCCTAACATGTTGCACACC
	LATS1	GTCCACAAGATGGGCTTCAT	CGAGCCTTCCTCCTCTCCAG
	CLU	AAGGCTCTGTGGGAGGAGTG	GTTGACCCAAATGGAGAAGG
